# Supplementary material for: Evolution of protection after maternal immunization for respiratory syncytial virus in cotton rats
Source: PLoS Pathog. 2021 Dec 23;17(12):e1009856. doi: 10.1371/journal.ppat.1009856 (PMC8741018; doi:10.1371/journal.ppat.1009856)
Supplement: S3 Table — The mean and standard deviations, respectively, of titers of anti-pre-F IgG, measured by ELISA, in each of the 8 groups of dams at day 141 is shown on the first two lines. Lines 3 and 4 show means and standard deviations, respectively, of anti-pre-F IgG titers in sera of breed 1 offspring of each of the 8 groups of dams at four weeks after birth while lines 5 and 6 show similar data for offspring of breed 2. Line 7 shows breed 1 pup titers as a percent of dam titers at day 141 while line 8 shows breed 2 pup titers as a percent of dam titers at day 141. (XLSX) [file ppat.1009856.s007.xlsx]

## Sheet: Table 1
S3 Table: Sera titers in Dams and Pups
Total Pre-F IgG	Dams Immunization UC-3 25 UC-3 75				UC-3 100		UC-3 150		DS Cav1 100		Post F 100		RSV/RSV		RSV/PBS
Dams Day 141	1.63x106		1.77 x 106		1.61 x 106		1.62x 106		1.11x106		6.82 x 105		9.59 x 105		5.69 x 105
	+/-7.5 x 105		+/-7.3x105		+/-4.4x105		+/-6.6x105		+/-6.7x105		+/-2.92x105		+/-3.6x105		+/-2.9x105
Pups	2.40x105		3.55x105		3.34x105		3.30x105		2.27x105		2.39x105		1.96x105		8.39 x 104
Breed 1	+/-6.7x104		+/-1.1x104		+/-5.6x104		+/-5.1x104		+/-6.8x104		+/-1.8x104		+/- 7.0x104		+/-2.9x104
4 wks
Pups	1.37x105		1.44x105		1.24x105		1.37 x105		1.08x105		7.3x104		6.5x104		5.7x104
Breed 2	+/-4.0x104		+/-6.7x104		+/-5.6x104		+/-2.3x104		+/-6.8x104		+/-3.6x104		+/-2.4x104		+/-2.1x104
4 wks
% of Dam Breed 1	15	20		21		20		20		35		20		15
% of Dam Breed 2	8	8		7		8		10		11		6		10
