# Supplementary material for: Evolution of protection after maternal immunization for respiratory syncytial virus in cotton rats
Source: PLoS Pathog. 2021 Dec 23;17(12):e1009856. doi: 10.1371/journal.ppat.1009856 (PMC8741018; doi:10.1371/journal.ppat.1009856)
Supplement: S1 Data — (XLSX) [file ppat.1009856.s008.xlsx]

## Sheet: Fig 2 A
day	UC-3F_100	UC-3F_100	UC-3F_100	_	DS-Cav1_F 100	DS-Cav1_F 100	DS-Cav1_F 100	_	Post_F_100	Post_F_100	Post_F_100	_	RSV/RSV	RSV/RSV	RSV/RSV	_	RSV/Mock	RSV/Mock	RSV/Mock
28	254914	171525	117625	_	186810	89165.1	148106	_	190164	50669.9	91287.9	_	147282	149458	193754	_	197296	166470	253994
56	443412	389011	224825		283944	104400	187314	_	294113	109691	197160	_	187988	103439	192750	_	352996	253917	449305
70	454187	362852	258981	_	317705	131924	236614	_	361260	144970	294653	_	313875	239077	422166	_	369983	262383	511842
84	1040066	1.38451e+06	1.15146e+06	_	870049	332706	526826	_	828819	317793	644272	_	547573	363411	787097	_	275422	188555	446925
141	1.52876e+06	2.08466e+06	1.20566e+06	_	1.81939e+06	467622	1.05043e+06	_	762190	358372	927064	_	938100	603901	1.3346e+06	_	475234	331352	901415
184	841566	707435	536224	_	653757	326206	499590	_	376439	302664	503915	_	441867	300853	463097	_	265267	262359	639280
231	2.20995e+06	2.2385e+06	988817	_	990024	542646	1.27478e+06	_	862692	568112	927064	_	775439	881733	1.37626e+06	_	584910	411464	970055
277	2.09377e+06	1760298	878900	_	1.02013e+06	576819	1.14251e+06	_	751018	801953	702873	_	587320	733349	1.00074e+06	_	642586	390932	837145
318	1.53903e+06	1.34014e+06	1.01214e+06	_	631369	635450	565652	_	631420	1.08383e+06	502938	_	558216	542892	600088	_	465341	356622	853106

## Sheet: Fig 2 B
Day	UC-3F_100	UC-3F_100	UC-3F_100	DS-Cav1_F 100	DS-Cav1_F 100	DS-Cav1_F 100	Post_F_100	Post_F_100	Post_F_100	RSV/RSV	RSV/RSV	RSV/RSV	RSV/Mock	RSV/Mock	RSV/Mock
28	72487.1	88671.3	109180	65860.1	109651	139734	60424.6	60120.2	84008.3	39751.5	75741.8	85332.7	71131.8	121227	205410
56	193012	216514	299093	95520.9	150888	169810	89209.5	91878.8	149152	63520.7	82155.5	160554	155991	190962	304753
70	176629	220577	305596	161540	173239	200784	148705	156118	255220	162971	188997	312035	162779	201285	356817
84	672641	737583	1.05042e+06	301416	312312	671057	228508	244821	366283	225968	279204	637835	120371	169936	265306
141	738005	860668	1.78136e+06	407497	559802	809733	304758	280409	550518	288959	375150	1.24217e+06	197047	247621	506070
184	283858	474099	501166	255034	344256	532792	202207	201977	282893	123702	220734	424402	112199	200807	333200
231	756780	919451	1.82214e+06	398552	564358	908301	304403	303799	597313	286552	496790	940064	230027	316374	605436
277	621273	788108	1.45455e+06	377281	502018	1.01718e+06	259838	282437	496647	245624	465608	882246	218483	328763	658301
318	572556	713137	1.46132e+06	340199	484001	637728	233882	280928	426418	213674	423259	919496	201788	374719	648981

## Sheet: Fig 2 C
UC-3F_25	UC-3F_75	UC-3F_100	UC-3F_150	Ds-Cav1_F_100	Post_F_100	RSV/RSV	RSV/mock
1.97602e+06	1.95192e+06	1.41817e+06	947122	2.08662e+06	322387	568897	166944
1.43851e+06	1.10776e+06	885538	2.08359e+06	1.15151e+06	563921	392161	50866
_	2.25454e+06	2.74594e+06	2.11644e+06	899244	419666	892698	46913
_	1.49433e+06	_	845566	1.17226e+06	270792	470148	77286
1.45494e+06	1.02045e+06	621770	1.77447e+06	971124	80587	851603	14917
973106	1.54223e+06	2923713	1.61163e+06	2123251	687427	600724	146055
1.59507e+06	1.55094e+06	2.09997e+06	957930	1.22021e+06	428379	746232	139950
2071736	2.02758e+06	_	1.5754e+06	1.14703e+06	339399	337577	45778
1.18965e+06	853231	1.79281e+06	853130	_	331069	569226	_
1.74287e+06	1.34487e+06	1.4751e+06	775010	556492	500846	520351	_

## Sheet: Fig 2 D
UC-3F_25	UC-3F_75	UC-3F_100	UC-3F_150	Ds-Cav1_F_100	Post_F_100	RSV/RSV	RSV/mock
2.17139e+06	2.08512e+06	1.36032e+06	585966	956267	139817	276582	68011
2.18876e+06	992557	636035	1569023	665271	146426	161559	17604
_	1.69686e+06	2.10504e+06	1.46181e+06	817641	121403	447609	23434
_	1.17044e+06	_	635102	980688	442835	287855	25434
2.40554e+06	817924	561318	1966769	621214	26219	693448	11945
990090	1.05831e+06	1.69017e+06	1.23511e+06	1.2304e+06	168425	484767	92020
1.18259e+06	764766	1.23456e+06	655338	864219	117655	390624	78513
1126503	2.19325e+06	_	1211499	757059	101413	161319	26926
552697	452121	1273087	1.04509e+06	_	98712	352499	_
1.57638e+06	806268	1.16106e+06	734864	426744	144334	602710	_

## Sheet: Fig 2  E
UC-3F_25	UC-3F_75	UC-3F_100	UC-3F_150	Ds-Cav1_F_100	Post_F_100	RSV/RSV	RSV/mock
2.13235e+06	1.07942e+06	2.30698e+06	3.1568e+06	855224	273458	596768	129720
1.4332e+06	2.10426e+06	1.58788e+06	2.00732e+06	2.21477e+06	353057	548180	144913
_	2.50152e+06	3.40858e+06	2.19831e+06	1.68648e+06	400410	1.08434e+06	123289
2.52551e+06	1.88151e+06	1.79083e+06	1.6661e+06	1299129	1482620	536267	278421
1.53901e+06	3.13533e+06	1.43603e+06	4.31945e+06	1.24127e+06	243552	818402	201649
1498405	1.56768e+06	2727075	3.08805e+06	1.13979e+06	712867	844595	33523
1.77457e+06	1.44587e+06	1.55317e+06	1.69016e+06	1.71906e+06	500628	819270	159843
3.0381e+06	3.00121e+06	_	2.08107e+06	_	336169	372102	248921
1.56686e+06	2.14908e+06	1.69858e+06	1.5949e+06	1.26604e+06	305083	469050	262565
2.70548e+06	1.36211e+06	1.51271e+06	2.43354e+06	1.27846e+06	747120	303402	_

## Sheet: Fig 2 F
UC-3F_25	UC-3F_75	UC-3F_100	UC-3F_150	Ds-Cav1_F_100	Post_F_100	RSV/RSV	RSV/mock
1.95791e+06	1.16729e+06	1.35367e+06	2.17421e+06	1.07706e+06	145333	513905	36937
1.52378e+06	1.40382e+06	861748	834405	1.69031e+06	129382	399893	46266
_	1.29701e+06	2.80184e+06	874066	1.29096e+06	118112	867657	59412
1.62322e+06	1.19856e+06	1.56979e+06	1.07199e+06	1.37944e+06	309995	423809	98402
1.31316e+06	2.05568e+06	714944	3.717e+06	989090	56836	753419	71470
_	970338	1.64061e+06	2349875	1.38706e+06	285992	684578	14722
1.36639e+06	996477	1.11439e+06	752155	1.6383e+06	156531	632102	82687
1.49399e+06	2.22067e+06	_	1.2127e+06	_	147633	455572	99875
1.27328e+06	1.58619e+06	949158	1.01266e+06	1.12272e+06	93252	491428	79549
2.09327e+06	954820	1.15084e+06	2.16824e+06	1.47545e+06	287098	413836	_
