# Supplementary material for: Evolution of protection after maternal immunization for respiratory syncytial virus in cotton rats
Source: PLoS Pathog. 2021 Dec 23;17(12):e1009856. doi: 10.1371/journal.ppat.1009856 (PMC8741018; doi:10.1371/journal.ppat.1009856)
Supplement: S2 Data — (XLSX) [file ppat.1009856.s009.xlsx]

## Sheet: Figure 3
UC-3F_ 100	UC-3F_150	DS-Cav1_F_100	Post_F_ 100	RSV/RSV	RSV/Mock	PBS/PBS
115.2	127.3	412.1	99	193.9	155.6	84.8
33.8	131.3	131.3	_	117.2	109.1	40.4
117.2	117.2	143.4	76.8	202	94.9	19.7
105.1	46.5	135.4	135.4	88.9	80.8	56.6
107.1	137.4	88.9	64.6	200	115.2	20.2
153.5	111.1	155.6	105.1	193.9	56.6	30.3
139.4	274.7	143.4	_	70.7	34.3	_
_	200	155.6	_	_	_	_
_	133.3	_	_	_	_	_
