# Supplementary material for: Evolution of protection after maternal immunization for respiratory syncytial virus in cotton rats
Source: PLoS Pathog. 2021 Dec 23;17(12):e1009856. doi: 10.1371/journal.ppat.1009856 (PMC8741018; doi:10.1371/journal.ppat.1009856)
Supplement: S3 Data — (XLSX) [file ppat.1009856.s010.xlsx]

## Sheet: Fig 4 A
0	28	56	70	84	141	185	231	277
4.32	4.32193	6.01903	6.32409	9.73981	9.50565	8.65646	8.79597	9.85713
4.32	4.32193	7.96469	7.70058	9.68487	7.47881	6.75956	7.79546	8.39292
4.32	6.51507	6.32787	6.61265	10.8608	10.4786	9.36735	10.6159	10.503
4.32	7.13494	7.48615	6.8387	9.78061	9.08433	9.62049	8.51724	8.48945
4.32	4.32193	5.44095	5.58646	9.44104	7.12205	5.74362	7.76261	8.41244
4.32	_	_	7.0705	10.7328	10.6029	9.07807	10.4854	10.3865
4.32	5.58496	6.79468	6.98413	9.27258	9.62671	9.24657	10.6145	10.5156
4.32	4.32193	5.10559	5.62965	8.71812	6.26228	5.43029	8.23616	8.32504
4.32	4.32193	4.42425	5.23343	8.25489	6.19417	5.7241	7.78005	8.31877
_	_	_	_	9.20821	_	_	_	_
_	_	_	_	10.1751	_	_	_	_
_	_	_	_	9.78061	_	_	_	_
_	_	_	_	10.7328	_	_	_	_
_	_	_	_	9.08507	_	_	_	_
_	_	_	_	8.71812	_	_	_	_

## Sheet: Fig 4B
0	28	56	70	84	141	185	231	277
4.32	5.20085	6.37573	5.88826	9.4326	6.83567	8.64573	7.89288	8.34083
4.32	4.32193	4.32193	4.32193	10.5619	6.00697	5.97246	8.13873	8.32048
4.32	4.06437	4.72192	4.9241	7.45689	6.33074	5.05961	7.06501	8.28937
4.32	5.4489	6.65378	7.16239	8.21461	7.75656	7.9043	8.7912	8.41181
4.32	5.59036	4.64674	5.06307	8.62921	8.17931	6.89203	7.74099	8.36181
4.32	7.30797	7.46017	6.44543	8.7039	8.12536	6.37712	7.50351	8.36977
4.32	4.32193	5.69181	5.46728	8.5283	4.32193	6.17333	7.55888	8.39631
4.32	4.32193	4.95884	4.32193	8.07964	7.363	6.32589	7.3203	8.23113
4.32	4.32193	5.80684	6.38353	8.23093	6.41819	6.15563	8.5514	8.42957
_	_	_	_	9.4326	_	_	_	_
_	_	_	_	10.5619	_	_	_	_
_	_	_	_	8.21461	_	_	_	_
_	_	_	_	8.62921	_	_	_	_
_	_	_	_	8.7039	_	_	_	_
_	_	_	_	8.15997	_	_	_	_
_	_	_	_	8.07964	_	_	_	_
_	_	_	_	9.01285	_	_	_	_

## Sheet: Fig 4C
0	28	56	70	84	141	185	231	277
4.32	4.41549	5.64674	6.53216	8.17876	6.59	4.52356	5.55551	5.87725
4.32	5.0917	5.2854	6.3107	7.90581	6.97304	5.98732	6.53993	7.76042
4.32	8.53399	6.73023	5.61589	8.76298	7.49153	5.8301	6.38267	8.51487
4.32	4.32193	6.26097	5.488	6.76195	6.67793	5.12928	6.29609	8.31139
4.32	6.97166	6.60051	6.02503	7.93103	6.41126	6.37347	7.00932	7.50422
4.32	_	_	_	8.77367	10.5299	9.07959	10.5613	10.5292
4.32	4.32193	4.96023	_	8.7707	8.35196	6.65306	8.0821	8.34705
4.32	8.41189	9.14032	6.73823	7.92125	9.20494	8.40455	9.91385	10.3921
4.32	7.66363	7.9578	4.51791	6.74012	6.2447	4.76871	6.92505	6.42744
4.32	8.72704	8.35654	6.84511	7.35597	7.32472	7.55328	9.80958	10.2942
_	_	_	_	8.76298	_	_	_	_
_	_	_	_	6.76195	_	_	_	_
_	_	_	_	8.77367	_	_	_	_
_	_	_	_	6.35878	_	_	_	_
_	_	_	_	7.92125	_	_	_	_
_	_	_	_	6.74012	_	_	_	_
_	_	_	_	7.35597	_	_	_	_

## Sheet: Fig 4 D
0	28	56	70	84	141	185	231	277
4.32	4.32193	4.32193	4.32193	8.20628	7.0635	6.44559	5.36772
4.32	4.32193	4.32193	4.32193	7.46213	5.75836	5.13011	7.51649	6.40803
4.32	7.30752	7.30752	7.40599	7.97154	9.35266	6.62234	9.77979	8.7199
4.32	_	_	_	10.5539	10.7065	10.3229	11.0465	10.5541
4.32	4.32193	4.32193	4.32193	7.3166	8.09766	5.2426	_	8.38733
4.32	_	_	_	9.94541	10.7793	9.19805	10.8305	8.61007
4.32	6.63561	6.63561	5.91217	6.72506	8.22391	6.77347	7.79948	8.3847
4.32	4.32193	4.32193	5.6153	6.58195	7.76089	4.82731	6.91253	8.28415
4.32	_	_	9.12823	10.6263	9.25146	8.17632	10.0564	8.53598
_	_	_	_	7.97154	_	_	_	_
_	_	_	_	10.5539	_	_	_	_
_	_	_	_	7.3166	_	_	_	_
_	_	_	_	9.94541	_	_	_	_
_	_	_	_	6.58195	_	_	_	_
_	_	_	_	10.4004	_	_	_	_

## Sheet: Fig 4E
0	28	56	70	84	141	185	231
4.32	7.18468	6.82579	7.14558	6.58195	7.84793	8.17632	6.67864
4.32	11.9755	6.38939	5.32912	5.09001	7.80006	6.24755	6.79325
4.32	_	_	_	_	_	_	10.4177
4.32	6.67016	6.95024	5.40565	6.24108	5.88533	8.71149	6.84398
4.32	5.11061	6.44841	6.71548	6.33985	6.28466	5.89215	8.29053
4.32	4.32193	8.4665	5.81327	4.43229	4.46401	5.84649	7.73179
4.32	7.15066	7.86635	5.9191	6.28744	6.56194	5.77373	8.79656
4.32	7.19071	7.82814	10.1486	6.35244	6.73268	6.26735	_
4.32	10.6329	10.5206	10.1486	8.42232	9.76142	_	9.57869
4.32	6.03298	6.595	5.82069	6.2267	6.91934	6.95408	8.5659
_	_	_	_	5.23419	_	_	_
_	_	_	_	5.09001	_	_	_
_	_	_	_	6.33985	_	_	_
_	_	_	_	6.08236	_	_	_
_	_	_	_	8.42232	_	_	_
_	_	_	_	6.2267	_	_	_
