# Supplementary material for: Evolution of protection after maternal immunization for respiratory syncytial virus in cotton rats
Source: PLoS Pathog. 2021 Dec 23;17(12):e1009856. doi: 10.1371/journal.ppat.1009856 (PMC8741018; doi:10.1371/journal.ppat.1009856)
Supplement: S4 Data — (XLSX) [file ppat.1009856.s011.xlsx]

## Sheet: Fig 5A
UC-3F_B _1	UC-3F_B _2	DS-Cav1_F_B_1	DS-Cav1_B_2	Post_F_B_1	Post _F_B_2	RSV/RSV B_1	RSV/RSV_B_2
294685	197457	196474	69663.3	135883	55519	226869	42495.3
374127	62030.6	204149	68892.6	173037	49936.3	64306.6	106702
_	212588	140358	50661.4	317226	115758	246850	54148.9
_	132994	297807	163819	347140	_	168043	39632.3
_	117312	296100	235558	223460	_	221840	72472.3
_	116811	_	110148	179600	_	245102	85032.2
_	93896.1	_	55322.4	295448	_	_	_
_	62292	_	_	_	_	_	_
												54529.8

## Sheet: Panel B
UC-3F_B _1	UC-3F_B _2	DS-Cav1_F_B_1	DS-Cav1_B_2	Post_F_B_1	Post _F_B_2	RSV/RSV_B_1	RSV/RSV_B_2
168316	71083.4	121304	29067.4	59234.6	34453.2	109290	23316.3
198813	52830.5	119959	42503.9	106146	28006.5	40490.4	47802.3
_	96865.2	48965.4	37204.5	159214	52608.2	173423	39879.4
_	76385.7	155503	85919.2	169626	_	102397	23213.2
_	64003.9	147316	118222	101305	_	135505	43233.3
_	57121.9	_	48660.6	145649	_	138291	51325.5
_	50852.9	_	30462.4	191150	_	_	36552.7
_	51002.5	_	_	_	_	_	_
