# Supplementary material for: Evolution of protection after maternal immunization for respiratory syncytial virus in cotton rats
Source: PLoS Pathog. 2021 Dec 23;17(12):e1009856. doi: 10.1371/journal.ppat.1009856 (PMC8741018; doi:10.1371/journal.ppat.1009856)
Supplement: S5 Data — (XLSX) [file ppat.1009856.s012.xlsx]

## Sheet: Fig 6A
UC-3F_25-B1	UC-3F_75_B1	UC-3F _100_B1	UC-3F _150_B1	DS-Cav1_F_100_B1	Post_F_100_B1	RSV/RSV_B1	RSV/mock_B1	PBS/PBS_B1	PBS/RSV_B1	UC-3F_25_B2	UC-3 F_75_B2	UC-3F _100_B2	UC-3F_150_B2	DS-Cav1_F_100_B2	Post_F_100_B2	RSV/RSV-B2	RSV/mock_B2	PBS/PBS_B2	PBS/RSV_B2
5.49025	4.49378	8.55428	6.61456	4.32193	4.48993	5.51979	4.32193	4.32193	4.32193	4.32193	4.32193	6.22419	5.04483	9.66443	4.32193	4.32193	4.32193	4.32193	4.32193
6.75742	5.7939	8.52771	5.71452	4.89724	6.5821	6.25077	4.32193	4.42291	4.42291	4.32193	4.32193	6.44956	4.40259	9.41985	4.32193	4.32193	4.32193	4.32193	4.32193
10.2015	7.16732	8.50406	5.96855	4.32193	6.85262	5.39403	4.32193	4.32193	4.32193	4.32193	6.45664	4.32193	4.32193	8.73701	4.32193	4.32193	4.32193	4.32193	4.32193
10.1935	7.41473	8.48136	4.32193	4.32193	4.32193	8.17637	4.32193	4.32193	4.32193	4.32193	7.73383	4.32193	4.32193	4.32193	4.32193	4.32193	4.32193	4.32193	4.32193
9.86104	5.37434	6.59917	5.33485	5.38888	4.37086	8.45446	4.32193	4.32193	4.32193	7.00619	8.03853	4.32193	4.32193	4.32193	5.51916	4.32193	4.32193	4.32193	4.95838
9.66406	4.32193	6.3466	5.21257	4.55766	4.41075	8.62637	4.32193	4.32193	4.32193	7.45787	6.44211	4.32193	4.32193	4.32193	4.32193	6.52685	4.32193	4.32193	4.32193
8.52419	4.79597	5.88387	6.82629	5.21412	6.01145	4.68201	4.32193	4.32193	4.32193	9.78208	4.32193	6.02326	5.42122	4.32193	4.32193	5.84875	4.32193	4.32193	4.68762
8.318	4.85549	_	9.18197	5.09677	7.68573	5.07339	4.32193	4.32193	4.32193	4.32193	5.0268	6.45763	4.32193	4.32193	_	6.62512	5.40939	4.32193	4.32193
4.32193	4.32193	_	9.14147	6.05159	6.76567	8.62637	4.32193	4.32193	4.32193	4.32193	4.87823	4.32193	7.64241	4.32193	_	8.04412	_	4.32193	4.32193
_	4.68818	_	8.97519	6.09191	5.80684	8.93923	4.32193	4.38267	4.38267	4.32193	4.39985	6.26885	5.83264	4.32193	_	4.32193	_	4.32193	4.32193
_	5.43162	_	8.9092	4.76818	6.01279	8.89636	4.32193	4.32193	4.32193	4.9542	4.32193	6.33842	5.52669	4.32193	_	4.32193	_	4.32193	4.32193
_	5.45812	_	8.75158	6.33896	5.82782	9.158	4.32193	4.32193	4.32193	4.32193	4.32193	6.58421	5.92576	4.32193	_	4.68	_	4.32193	_
_	5.87455	_	9.16684	5.65821	5.97568	8.03243	4.32193	4.32193	4.32193	5.29462	4.46009	6.28762	4.60881	4.32193	_	4.71	_	_	_
_	6.16993	_	9.03538	6.21218	4.32193	8.60881	4.32193	4.32193	4.32193	5.36247	5.23611	6.23016	4.904	4.32193	_	4.32	_	_	_
_	4.43	_	9.37062	_	4.32193	8.16405	4.32193	4.32193	4.32193	4.32193	4.85549	4.32193	4.76341	4.32	_	4.32	_	_	_
_	_	_	5.5744	_	4.32193	5.76845	4.32193	4.32193	4.32193	4.32193	4.32193	4.32193	5.47086	4.32	_	4.32	_	_	_
_	_	_	4.89724	_	5.63488	_	_	4.32193	4.32193	_	_	_	_	_	_	_	_	_	_
_	_	_	7.31759	_	4.32	_	_	4.32193	4.32193	_	_	_	_	_	_	_	_	_	_
_	_	_	6.78751	_	4.439	_	_	4.32193	4.32193	_	_	_	_	_	_	_	_	_	_
_	_	_	7.42928	_	_	_	_	_	_	_	_	_	_	_	_	_	_	_	_

## Sheet: Fig 6B
UC-3F_25-B1	UC-3F_75_B1	UC-3F _100_B1	UC-3F _150_B1	DS-Cav1_F_100_B1	Post_F_100_B1	RSV/RSV_B1	RSV/mock_B1	PBS/PBS_B1	PBS/RSV_B1	UC-3F_25_B2	UC-3 F_75_B2	UC-3F _100_B2	UC-3F_150_B2	DS-Cav1_F_100_B2	Post_F_100_B2	RSV/RSV-B2	RSV/mock_B2	PBS/PBS_B2	PBS/RSV_B2
2000	200	200	100	100	100	100	6800	100	100	16600	26000	12200	1600	30000	70000	26000	30000	188000	58000
400	100	200	100	100	100	100	34000	2000	200	15400	24000	3800	4600	48000	70000	28000	74000	160000	62000
100	100	100	400	100	100	4200	200	13400	600	22000	800	110000	76000	76000	32000	20000	120000	160000	114000
100	100	100	1000	100	100	100	3400	5400	100	16000	2800	82000	28000	124000	56000	26000	60000	102000	150000
100	600	100	100	100	100	200	2600	200	1000	40000	4600	300000	80000	28000	26000	30000	74000	162000	36000
100	100	100	100	400	100	100	7400	4600	9600	10200	20000	94000	30000	5600	7200	108000	100000	208000	20000
100	100	200	100	100	100	10800	100	5000	2200	100	64000	14200	10800	8000	22000	28000	52000	124000	14000
100	200	100	100	100	100	14800	100	122000	8800	17200	32000	22000	166000	6600	_	32000	20000	212000	22000
600	100	200	100	100	100	1600	15400	100	26000	36000	24000	190000	9400	44000	_	46000	_	100000	52000
100	400	200	100	100	100	800	48000	200	44000	74000	20000	3200	17800	2600	_	66000	_	124000	18200
4200	100	_	100	100	100	200	66000	200	40000	10400	48000	9800	66000	20000	_	7000	_	180000	180000
600	100	_	100	100	100	1400	4400	82000	76000	10400	19200	7200	36000	18000	_	106000	_	340000	_
1200	100	_	100	100	100	100	22000	136000	126000	13800	13400	110000	15600	18000	_	88000	_	_	_
1000	100	_	100	100	100	400	100	172000	44000	800	40000	8400	2000	34000	_	34000	_	_	_
200	2800	_	100	100	100	200	100	110000	52000	48000	32000	62000	15200	42000	_	24000	_	_	_
_	1400	_	100	100	100	10800	10000	160000	66000	20000	62000	44000	9200	19400	_	36000	_	_	_
_	1400	_	100	100	100	22200	9800	152000	118000	_	86000	11000	52000	_	_	_	_	_	_
_	2400	_	100	_	100	24000	8800	140000	90000	_	176000	112000	58000	_	_	_	_	_	_
_	1400	_	100	_	9000	14000	_	112000	92000	_	_	58000	_	_	_	_	_	_	_
_	4800	_	100	_	9200	40000	_	92000	_	_	_	_	_	_	_	_	_	_	_
_	2600	_	1000	_	11600	_	_	110000	_	_	_	_	_	_	_	_	_	_	_
_	_	_	200	_	18000	_	_	_	_	_	_	_	_	_	_	_	_	_	_
_	_	_	_	_	6000	_	_	_	_	_	_	_	_	_	_	_	_	_	_
_	_	_	_	_	4400	_	_	_	_	_	_	_	_	_	_	_	_	_	_
_	_	_	_	_	4400	_	_	_	_	_	_	_	_	_	_	_	_	_	_
_	_	_	_	_	5800	_	_	_	_	_	_	_	_	_	_	_	_	_	_
_	_		_	_	5600	_	_	_	_	_	_	_	_	_	_	_	_	_	_

## Sheet: Panel C
UC-3F_25-B1	UC-3F_75_B1	UC-3F _100_B1	UC-3F _150_B1	DS-Cav1_F_100_B1	Post_F_100_B1	RSV/RSV_B1	RSV/mock_B1	PBS/PBS_B1	PBS/RSV_B1	UC-3F_25_B2	UC-3 F_75_B2	UC-3F _100_B2	UC-3F_150_B2	DS-Cav1_F_100_B2	Post_F_100_B2	RSV/RSV-B2	RSV/mock_B2	PBS/PBS_B2
47000	47000	1200	32000	33000	290000	22000	150000	73000	100	240000	190000	4800	3500	75000	3800	200000	93000	170000
27000	37000	300	37000	87000	170000	30000	260000	45000	100	270000	140000	3300	19000	110000	15000	110000	94000	81000
900	1600	2000	32000	88000	6600	100	180000	1400	100	86000	16000	31000	160000	69000	23000	110000	150000	13000
4700	600	100	51000	45000	94000	100	420000	280000	100	110000	7600	37000	160000	96000	1400	220000	130000	240000
4700	30000	26000	46000	17000	150000	33000	330000	6700	470000	26000	47000	310000	29000	43000	130000	100000	310000	180000
700	88000	4900	55000	66000	62000	100	190000	26000	100	99000	60000	180000	71000	9300	130000	220000	14000	160000
800	80000	15300	15000	19000	9400	100	400000	100	52000	1900	87000	9000	64000	24000	32000	94000	150000	330000
38000	71000	400	900	37000	4600	8200	115000	100	97000	76000	22000	700	230000	25000	_	28000	9700	320000
8800	32000	1700	200	58000	17000	100	460000	100	460000	18000	110000	17000	1300	120000	_	4100	_	230000
3100	28000	900	100	62000	300000	100	130000	100	5300	80000	500	14000	48000	180000	_	62000	_	260000
3900	54000	_	900	32000	93000	100	270000	50000	260000	14000	57000	5500	18000	100	_	69000	_	190000
310000	70000	_	800	32000	3200	100	140000	100	100	110000	18000	25000	4000	180000	_	280000	_	65000
64000	16000	_	500	160000	122000	100	85000	570000	200	23000	18000	64000	29000	100	_	140000	_	_
44000	6000	_	200	100000	69000	100	10000	910000	140000	60000	18000	80000	4300	140000	_	10000	_	_
75000	320000	_	400	200	12000	9500	39000	280000	220000	47000	34000	140000	83000	85000	_	4500	_	_
15000	100000	_	9200	100	150000	170000	90000	1000000	240000	42000	24000	230000	2100	42000	_	59000	_	_
_	6500	_	59000	900	30000	107000	94000	360000	4400	_	4100	130000	57000	_	_	_	_	_
_	2900	_	100	_	7300	300000	110000	670000	220000	_	9700	180000	31000	_	_	_	_	_
_	1500	_	500	_	41000	160000	_	620000	530000	_	_	42000	_	_	_	_	_	_
_	39000	_	200	_	39000	310000	_	550000	_	_	_	_	_	_	_	_	_	_
_	61000	_	2500	_	27000	_	_	440000	_	_	_	_	_	_	_	_	_	_
_	_	_	24000	_	5600	_	_	530000	_	_	_	_	_	_	_	_	_	_
_	_	_	_	_	4000	_	_	_	_	_	_	_	_	_	_	_	_
