# Supplementary material for: Evolution of protection after maternal immunization for respiratory syncytial virus in cotton rats
Source: PLoS Pathog. 2021 Dec 23;17(12):e1009856. doi: 10.1371/journal.ppat.1009856 (PMC8741018; doi:10.1371/journal.ppat.1009856)
Supplement: S6 Data — (XLSX) [file ppat.1009856.s013.xlsx]

## Sheet: Fig 7 A
UC-3F_25_4	UC-3F_75_4	UC-3F _100_4	UC-3F _150_4	DS-Cav1_F_100_4	Post_F_100_4	RSV/RSV_4	RSV/mock_4	UC-3F_25_6	UC-3 F_75_6	UC-3F _100_6	UC-3F_150_6	DS-Cav1_F_100_6	Post_F_100_6	RSV/RSV-6	RSV/mock_6
287690	313315	294685	332332	196474	135883	226869	95274.4	124547	102004	183916	165370	82093.4	45100.8	61391.6	51806.7
192509	362352	374127	232546	204149	173037	64306.6	79996.5	76035.8	158624	228817	99903.2	59904.4	65572.1	44021.9	40328.1
_	286801	_	387154	140358	317226	246850	108255	88140.8	105098	_	207320	46493.1	105687	65558.3	51078.2
_	576361	_	353197	297807	347140	168043	35603	_	320021	_	136612	102285	67305.1	64614.8	30329.6
_	287778	_	337633	296100	223460	221840	117494	_	112140	_	210698	99523.6	62600.2	64463.6	43420.8
_	303330	_	340071	_	179600	245102	67081.8	_	181457	_	184286	_	92806.2	67173.1	39791.5
_	_	_	_	_	295448	_	_	_	_	_	_	_	111312	_	_

## Sheet: Fig 7 B
UC-3F_25_4	UC-3F_75_4	UC-3F _100_4	UC-3F _150_4	DS-Cav1_F_100_4	Post_F_100_4	RSV/RSV_4	RSV/mock_4	PBS/PBS_4	PBS/RSV_4	UC-3F_25_6	UC-3 F_75_6	UC-3F _100_6	UC-3F_150_6	DS-Cav1_F_100_6	Post_F_100_6	RSV/RSV-6	RSV/mock_6	PBS/PBS_6	PBS/RSV_6
5.49025	4.49378	8.55428	6.61456	4.32193	4.48993	5.51979	4.32193	4.32193	4.32193	4.32193	4.32193	5.85025	4.32193	4.32193	4.43496	4.32193	4.32193	4.32193	4.32193
6.75742	5.7939	8.52771	5.71452	4.89724	6.5821	6.25077	4.32193	4.42291	4.42291	4.32193	4.32193	6.40497	5.13791	4.68482	4.045	4.32193	4.32193	4.32193	4.32193
10.2015	7.16732	8.50406	5.96855	4.32193	6.85262	5.39403	4.32193	4.32193	4.32193	7.28725	4.98322	6.25455	5.42021	4.32193	4.32193	4.54226	4.32193	4.32193	4.32193
10.1935	7.41473	8.48136	4.32193	4.32193	4.32193	8.17637	4.32193	4.32193	4.32193	6.50938	5.24982	4.32193	4.32193	4.32193	4.32193	4.32193	4.32193	4.32193	4.32193
9.86104	5.37434	6.59917	5.33485	5.38888	4.37086	8.45446	4.32193	4.32193	4.32193	7.71658	4.32193	4.47054	4.32193	4.32193	5.56407	4.32193	4.32193	4.32193	4.32193
9.66406	4.32193	6.3466	5.21257	4.55766	4.41075	8.62637	4.32193	4.32193	4.32193	7.96573	4.32193	4.32193	4.32193	4.32193	4.9855	6.64458	4.32193	4.32193	4.32193
8.52419	4.79597	5.88387	6.82629	5.21412	6.01145	4.68201	4.32193	4.32193	4.32193	_	4.72738	_	4.32193	4.32193	4.32193	6.17073	4.32193	4.32193	4.32193
8.318	4.85549	_	9.18197	5.09677	7.68573	5.07339	4.32193	4.32193	4.32193	_	4.32193	_	6.1633	4.41278	4.32193	5.38301	4.32193	4.32193	4.32193
4.32193	4.32193	_	9.14147	6.05159	6.76567	8.62637	4.32193	4.32193	4.32193	_	4.32193	_	6.69377	4.32193	4.32193	5.96671	4.32193	4.32193	4.32193
_	4.68818	_	8.97519	6.09191	5.80684	8.93923	4.32193	4.38267	4.38267	_	4.32193	_	6.21218	4.32193	4.32193	_	4.32193	4.32193	4.32193
_	5.43162	_	8.9092	4.76818	6.01279	8.89636	4.32193	4.32193	4.32193	_	4.32193	_	7.54504	4.36807	4.32	_	4.32	_	4.32193
_	5.45812	_	8.75158	6.33896	5.82782	9.158	4.32193	4.32193	4.32193		4.32193	_	7.0648	4.32193	_	_	_	_	4.32193
_	5.87455	_	9.16684	5.65821	5.97568	8.03243	4.32193	4.32193	4.32193	_	_	_	6.65062	7.96965	_	_	_	_	4.32193
_	6.16993	_	9.03538	6.21218	4.32193	8.60881	4.32193	4.32193	4.32193	_	_	_	4.32193	8.08979	_	_	_	_	4.32193
_	4.43	_	9.37062	_	4.32193	8.16405	4.32193	4.32193	4.32193	_	_	_	5.17	4.14	_	_	_	_	4.32193
_	_	_	5.5744	_	4.32193	5.76845	4.32193	4.32193	4.32193	_	_	_	4.55397	_	_	_	_	_	_
_	_	_	4.89724	_	5.63488	_	_	4.32193	4.32193	_	_	_	4.32193	_	_	_	_	_	_
_	_	_	7.31759	_	4.32	_	_	4.32193	4.32193	_	_	_	6.141	_	_	_	_	_	_
_	_	_	6.78751	_	4.439	_	_	4.32193	4.32193	_	_	_	_	_	_	_	_	_	_
_	_	_	7.42928	_	_	_	_	_	_	_	_	_	_	_	_	_	_	_	_

## Sheet: Fig 7 C
UC-3F_25_4	UC-3F_75_4	UC-3F _100_4	UC-3F _150_4	DS-Cav1_F_100_4	Post_F_100_4	RSV/RSV_4	RSV/mock_4	PBS/PBS_4	PBS/RSV_4	UC-3F_25_6	UC-3 F_75_6	UC-3F _100_6	UC-3F_150_6	DS-Cav1_F_100_6	Post_F_100_6	RSV/RSV-6	RSV/mock_6	PBS/PBS_6	PBS/RSV_6
2000	200	200	100	100	100	100	6800	100	100	16200	4400	2600	6800	44000	22000	42000	142000	300000	40000
400	100	200	100	100	100	100	34000	2000	200	6600	10000	8400	1200	1000	132000	15400	108000	176000	50000
100	100	100	400	100	100	4200	200	13400	600	600	1600	1800	1400	16000	14600	20000	320000	280000	34000
100	100	100	1000	100	100	100	3400	5400	100	4000	2200	2600	9200	20000	17400	28000	60000	240000	26000
100	600	100	100	100	100	200	2600	200	1000	6400	16000	8400	17400	32000	7400	78000	110000	240000	42000
100	100	100	100	400	100	100	7400	4600	9600	100	22000	1800	18200	32000	42000	30000	118000	180000	180000
100	100	200	100	100	100	10800	100	5000	2200	19200	22200	3800	4600	8800	28000	30000	80000	56000	180000
100	200	100	100	100	100	14800	100	122000	8800	100	40000	4800	1200	30000	8600	30000	144000	88000	60000
600	100	200	100	100	100	1600	15400	100	26000	100	20000	4400	200	20200	40000	15400	58000	118000	42000
100	400	200	100	100	100	800	48000	200	44000	200	4800	100	800	10000	16200	10200	260000	140000	72000
4200	100	_	100	100	100	200	66000	200	40000	3400	200	200	200	18000	11400	3400	56000	400000	11400
600	100	_	100	100	100	1400	4400	82000	76000	200	8200	_	800	18000	18000	5200	840000	230000	28200
1200	100	_	100	100	100	100	22000	136000	126000	6200	1400	_	400	200	26000	126000	76000	500000	15800
1000	100	_	100	100	100	400	100	172000	44000	_	800	_	800	100	3800	300000	_	114000	44000
200	2800	_	100	100	100	200	100	110000	52000	_	400	_	1000	_	300000	196000	_	460000	72000
_	1400	_	100	100	100	10800	10000	160000	66000	_	3400	_	400	_	136000	150000	_	260000	_
_	1400	_	100	100	100	22200	9800	152000	118000	_	100	_	3600	_	600000	132000	_	280000	_
_	2400	_	100	_	100	24000	8800	140000	90000	_	_	_	100	_	186000	_	_	164000	_
_	1400	_	100	_	9000	14000	_	112000	92000	_	_	_	200	_	100000	_	_	320000	_
_	4800	_	100	_	9200	40000	_	92000	_	_	_	_	116000	_	100000	_	_	_	_
_	2600	_	1000	_	11600	_	_	110000	_	_	_	_	42000	_	60000	_	_	_	_
_	_	_	200	_	18000	_	_	_	_	_	_	_	_	_	44000	_	_	_	_
_	_	_	_	_	6000	_	_	_	_	_	_	_	_	_	_	_	_	_	_
_	_	_	_	_	4400	_	_	_	_	_	_	_	_	_	_	_	_	_	_
_	_	_	_	_	4400	_	_	_	_	_	_	_	_	_	_	_	_	_	_
_	_	_	_	_	5800	_	_	_	_	_	_	_	_	_	_	_	_	_	_
_	_	_	_	_	5600	_	_	_	_	_	_	_	_	_	_	_	_	_	_

## Sheet: Panel D
UC-3F_25_4	UC-3F_75_4	UC-3F _100_4	UC-3F _150_4	DS-Cav1_F_100_4	Post_F_100_4	RSV/RSV_4	RSV/mock_4	PBS/PBS_4	PBS/RSV_4	UC-3F_25_6	UC-3 F_75_6	UC-3F _100_6	UC-3F_150_6	DS-Cav1_F_100_6	Post_F_100_6	RSV/RSV-6	RSV/mock_6	PBS/PBS_6	PBS/RSV_6
47000	47000	1200	32000	33000	290000	22000	150000	73000	100	41000	150000	20000	90000	42000	77000	110000	200000	290000	530000
27000	37000	300	37000	87000	170000	30000	260000	45000	100	16000	210000	4700	56000	38000	290000	74000	44000	350000	540000
900	1600	2000	32000	88000	6600	100	180000	1400	100	84000	110000	36000	150000	96000	280000	430000	140000	120000	640000
4700	600	100	51000	45000	94000	100	420000	280000	100	40000	120000	140000	78000	91000	140000	160000	210000	77000	880000
4700	30000	26000	46000	17000	150000	33000	330000	6700	470000	33000	67000	48000	58000	71000	210000	6300	290000	440000	440000
700	88000	4900	55000	66000	62000	100	190000	26000	100	14000	100000	87000	99000	240000	91000	330000	360000	360000	590000
800	80000	15300	15000	19000	9400	100	400000	100	52000	540000	150000	500	19000	28000	71000	550000	530000	170000	270000
38000	71000	400	900	37000	4600	8200	115000	100	97000	240000	52000	2800	3600	120000	100000	94000	380000	240000	560000
8800	32000	1700	200	58000	17000	100	460000	100	460000	9300	180000	_	4200	300000	340000	67000	180000	600000	410000
3100	28000	900	100	62000	300000	100	130000	100	5300	15000	260000	_	4100	53000	340000	32000	820000	300000	400000
3900	54000	_	900	32000	93000	100	270000	50000	260000	91000	340000	_	2800	89000	200000	34000	46000	350000	330000
310000	70000	_	800	32000	3200	100	140000	100	100	110000	38000	_	2200	73000	130000	48000	490000	630000	430000
64000	16000	_	500	160000	122000	100	85000	570000	200	100000	51000	_	1000	1900	101000	580000	180000	460000	150000
44000	6000	_	200	100000	69000	100	10000	910000	140000	_	41000	_	2500	6700	8200	810000	_	470000	510000
75000	320000	_	400	200	12000	9500	39000	280000	220000	_	68000	_	39000	_	260000	490000	_	550000	220000
15000	100000	_	9200	100	150000	170000	90000	1000000	240000	_	480000	_	1900	_	240000	430000	_	760000	_
_	6500	_	59000	900	30000	107000	94000	360000	4400	_	300000	_	81000	_	130000	380000	_	730000	_
_	2900	_	100	_	7300	300000	110000	670000	220000	_	_	_	3100	_	350000	_	_	460000	_
_	1500	_	500	_	41000	160000	_	620000	530000	_	_	_	2500	_	150000	_	_	880000	_
_	39000	_	200	_	39000	310000	_	550000	_	_	_	_	21000	_	190000	_	_	_	_
_	61000	_	2500	_	27000	_	_	440000	_	_	_	_	65000	_	170000	_	_	_	_
_	_	_	24000	_	5600	_	_	530000	_	_	_	_	_	_	190000	_	_	_	_
_	_	_	_	_	4000	_	_	_	_	_	_	_	_	_	_	_	_	_	_
