# Supplementary material for: Evolution of protection after maternal immunization for respiratory syncytial virus in cotton rats
Source: PLoS Pathog. 2021 Dec 23;17(12):e1009856. doi: 10.1371/journal.ppat.1009856 (PMC8741018; doi:10.1371/journal.ppat.1009856)
Supplement: S7 Data — (XLSX) [file ppat.1009856.s014.xlsx]

## Sheet: Fig 8 A
UC-3F_25_4	UC-3F_75_4	UC-3F _100_4	UC-3F _150_4	DS-Cav1_F_100_4	Post_F_100_4	RSV/RSV_4	RSV/mock_4	UC-3F_25_8	UC-3 F_75_8	UC-3F _100_8	UC-3F_150_8	DS-Cav1_F_100_8	Post_F_100_8	RSV/RSV_8	RSV/mock_8
198681	48759.1	197457	175556	69663.3	55519	42495.3	62707.5	200246	101734	294395	246295	136478	87341.9	48452.4	72698.9
97570.6	160434	62030.6	141465	68892.6	49936.3	106702	69086.6	86925.1	156872	84151.4	205455	113343	79723.5	142130	62248.2
198132	124902	212588	90493.5	50661.4	115758	54148.9	24993.8	146396	159652	225060	353405	109271	171977	109585	83800.4
120379	83645.5	132994	135709	163819	_	39632.3	70512	114276	246563	148494	339905	183730	200630	52942.3	73698.8
88370.6	106916	117312	151347	235558	_	72472.3	_	106894	173803	200396	174505	378022	_	126949	_
111645	262816	116811	117302	110148	_	85032.2	_	139662	218800	213424	327644	185008	_	115687	_
195503	184540	93896.1	148594	55322.4	_	54529.8	_	170459	200095	162567	198333	132099	_	66326.2	_
112886	180067	62292	133627	_	_	_	_	134336	189501	_	193480	_	_	_	_
_	_	_	140374	_	_	_	_	_	_	_	_	_	_	_	_

## Sheet: Fig 8 B
UC-3F_25_4	UC-3F_75_4	UC-3F _100_4	UC-3F _150_4	DS-Cav1_F_100_4	Post_F_100_4	RSV/RSV_4	RSV/mock_4	PBS/PBS_4	PBS/RSV_4	UC-3F_25_8	UC-3 F_75_8	UC-3F _100_8	UC-3F_150_8	DS-Cav1_F_100_8	Post_F_100_8	RSV/RSV-8	RSV/mock_8	PBS/PBS_8	PBS/RSV_8__
4.32193	4.32193	6.22419	5.04483	9.66443	4.32193	4.32193	4.32193	4.32193	4.32193	4.32193	4.32193	4.32193	4.32193	4.32193	4.32193	4.32193	4.32193	4.32193	4.32193
4.32193	4.32193	6.44956	4.40259	9.41985	4.32193	4.32193	4.32193	4.32193	4.32193	4.32193	4.32193	4.32193	4.32193	4.32193	4.32193	4.32193	4.32193	4.32193	4.32193
4.32193	6.45664	4.32193	4.32193	8.73701	4.32193	4.32193	4.32193	4.32193	4.32193	4.32193	4.32193	4.32193	4.32193	4.32193	4.32193	4.32193	4.32193	4.32193	4.32193
4.32193	7.73383	4.32193	4.32193	4.32193	4.32193	4.32193	4.32193	4.32193	4.32193	4.32193	4.32193	4.32193	4.32193	4.32193	4.32193	4.32193	4.32193	4.32193	4.32193
7.00619	8.03853	4.32193	4.32193	4.32193	5.51916	4.32193	4.32193	4.32193	4.95838	4.32193	4.32193	4.32193	4.32193	4.32193	4.32193	4.32193	4.32193	4.32193	4.32193
7.45787	6.44211	4.32193	4.32193	4.32193	4.32193	6.52685	4.32193	4.32193	4.32193	4.60881	4.32193	4.32193	4.32193	4.32193	4.32193	4.32193	4.32193	4.32193	4.32193
9.78208	4.32193	6.02326	5.42122	4.32193	4.32193	5.84875	4.32193	4.32193	4.68762	4.70653	4.32193	4.32193	4.32193	4.32193	4.32193	4.32193	4.32193	4.32193	4.32193
4.32193	5.0268	6.45763	4.32193	4.32193	_	6.62512	5.40939	4.32193	4.32193	4.32193	4.32193	4.32193	4.32193	4.32193	4.32193	4.32193	4.32193	4.32193	4.32193
4.32193	4.87823	4.32193	7.64241	4.32193	_	8.04412	_	4.32193	4.32193	4.32193	4.32193	4.32193	4.32193	4.32193	_	4.32193	4.32193	4.32193	4.32193
4.32193	4.39985	6.26885	5.83264	4.32193	_	4.32193	_	4.32193	4.32193	4.32193	4.32193	4.32193	4.32193	4.32193	_	4.32193	_	4.32193	4.32193
4.9542	4.32193	6.33842	5.52669	4.32193	_	4.32193	_	4.32193	4.32193	4.32193	4.32193	4.32193	4.32193	4.32193	_	4.32193	_	4.32193	4.32193
4.32193	4.32193	6.58421	5.92576	4.32193	_	4.68	_	4.32193	_	4.32193	4.32193	4.32193	4.32193	4.32193	_	4.32193	_	4.32193	_
5.29462	4.46009	6.28762	4.60881	4.32193	_	4.71	_	_	_	4.32193	4.32193	4.32193	4.32193	4.32193	_	4.32193	_	_	_
5.36247	5.23611	6.23016	4.904	4.32193	_	4.32	_	_	_	4.32193	4.32193	4.32193	_	4.32193	_	4.32193	_	_	_
4.32193	4.85549	4.32193	4.76341	4.32	_	4.32	_	_	_	4.32193	4.32193	4.32193	_	4.32193	_	4.32193	_	_	_
4.32193	4.32193	4.32193	5.47086	4.32	_	4.32	_	_	_	_	4.32193	4.32193	_	4.32193	_	4.32193	_	_	_
_	4.97361	4.32193	6.40327	_	_	_	_	_	_	_	4.32193	4.32193	_	4.32193	_	4.32193	_	_	_
_	4.32	5.26003	4.32193	_	_	_	_	_	_	_	4.32193	4.32193	_	4.32193	_	_	_	_	_
_	4.32	4.32193	_	_	_	_	_	_	_	_	_	_	_		_	_	_	_	_

## Sheet: Fig 8 C
UC-3F_25_4	UC-3F_75_4	UC-3F _100_4	UC-3F _150_4	DS-Cav1_F_100_4	Post_F_100_4	RSV/RSV_4	RSV/mock_4	PBS/PBS_4	PBS/RSV_4	UC-3F_25_8	UC-3F_75_8	UC-3F _100_8	UC-3F_150_8	DS-Cav1_F_100_8	Post_F_100_8	RSV/RSV-8	RSV/mock_8	PBS/PBS_8	PBS/RSV_8
16600	26000	12200	1600	30000	70000	26000	30000	188000	58000	520000	1240000	320000	540000	600000	190000	174000	80000	144000	104000
15400	24000	3800	4600	48000	70000	28000	74000	160000	62000	300000	192000	260000	1060000	320000	680000	168000	26000	72000	56000
22000	800	110000	76000	76000	32000	20000	120000	160000	114000	260000	122000	720000	168000	460000	74000	196000	22000	220000	36000
16000	2800	82000	28000	124000	56000	26000	60000	102000	150000	440000	70000	720000	800000	340000	180000	220000	54000	200000	66000
40000	4600	300000	80000	28000	26000	30000	74000	162000	36000	380000	540000	380000	186000	800000	118000	164000	60000	130000	126000
10200	20000	94000	15600	5600	7200	108000	100000	208000	20000	760000	180000	480000	180000	200000	128000	104000	60000	178000	190000
100	64000	14200	30000	8000	22000	28000	52000	124000	14000	100000	122000	600	300000	220000	130000	72000	112000	128000	106000
17200	32000	22000	10800	6600	_	32000	20000	212000	22000	320000	68000	500000	180000	260000	158000	38000	380000	88000	220000
36000	24000	190000	166000	44000	_	46000	_	100000	52000	1000000	340000	240000	106000	92000	172000	42000	72000	89000	660000
74000	20000	3200	9400	2600	_	66000	_	124000	18200	180000	180000	112000	168000	134000	320000	30000	64000	198000	134000
10400	48000	9800	17800	20000	_	7000	_	180000	180000	90000	460000	90000	38000	82000	360000	116000	86000	128000	104000
10400	19200	7200	66000	18000	_	106000	_	340000	_	148000	190000	300000	44000	260000	_	90000	78000	480000	_
13800	13400	110000	36000	18000	_	88000	_	_	_	_	176000	134000	400000	460000	_	78000	186000	_	_
800	40000	8400	2000	34000	_	34000	_	_	_	_	132000	104000	172000	108000	_	102000	194000	_	_
48000	32000	62000	15200	42000	_	24000	_	_	_	_	168000	140000	174000	52000	_	40000	_	_	_
20000	62000	44000	9200	19400	_	36000	_	_	_	_	480000	380000	_	108000	_	70000	_	_	_
_	86000	11000	52000	_	_	_	_	_	_	_	720000	200000	_	114000	_	88000	_	_	_
_	176000	112000	58000	_	_	_	_	_	_	_	560000	340000	_	80000	_	_	_	_	_
_	_	58000	_	_	_	_	_	_	_	_	_	_	_	132000	_	_	_	_	_
_	_	_	_	_	_	_	_	_	_	_	_	_	_	158000	_	_	_	_	_
_	_	_	_	_	_	_	_	_	_	_	_	_	_	80000	_	_	_	_	_

## Sheet: Fig 8 D
UC-3F_25_4	UC-3F_75_4	UC-3F _100_4	UC-3F _150_4	DS-Cav1_F_100_4	Post_F_100_4	RSV/RSV_4	RSV/mock_4	PBS/PBS_4	PBS/RSV_4	UC-3F_25_8	UC-3F_75_8	UC-3F _100_8	UC-3F_150_8	DS-Cav1_F_100_8	Post_F_100_8	RSV/RSV-8	RSV/mock_8	PBS/PBS_8	PBS/RSV_8
240000	190000	31000	3500	75000	3800	200000	93000	170000	60000	250000	40000	57000	21000	88000	320000	210000	130000	95000	140000
270000	140000	37000	19000	110000	15000	110000	94000	81000	90000	130000	98000	58000	74000	60000	60000	67000	120000	81000	95000
86000	16000	310000	160000	69000	23000	110000	150000	13000	120000	91000	14000	19000	70000	140000	240000	30000	180000	88000	310000
110000	7600	180000	160000	96000	1400	220000	130000	240000	13000	140000	59000	75000	190000	170000	160000	260000	270000	330000	116000
110000	47000	4800	29000	43000	130000	100000	310000	180000	44000	110000	17000	210000	35000	69000	340000	280000	140000	370000	230000
26000	4100	3300	71000	9300	130000	220000	14000	160000	83000	190000	56000	94000	89000	140000	180000	140000	100000	130000	160000
99000	60000	9000	64000	24000	32000	94000	150000	330000	73000	130000	12000	31000	150000	120000	230000	280000	180000	64000	240000
1900	87000	700	230000	25000	_	28000	9700	320000	150000	71000	75000	60000	26000	87000	260000	59000	220000	120000	110000
76000	22000	17000	1300	120000	_	4100	_	230000	290000	20000	110000	26000	130000	390000	290000	58000	230000	150000	120000
18000	110000	14000	48000	180000	_	62000	_	260000	330000	55000	190000	170000	64000	200000	150000	47000	150000	160000	108000
80000	500	5500	18000	100	_	69000	_	190000	150000	53000	250000	100000	38000	450000	69000	180000	93000	41000	570000
14000	57000	25000	4000	180000	_	280000	_	65000	_	31000	260000	170000	150000	220000	_	102000	140000	53000	_
23000	18000	64000	29000	100	_	140000	_	_	_	25000	60000	33000	46000	150000	_	110000	300000	_	_
60000	18000	80000	4300	140000	_	10000	_	_	_	16000	100000	107000	13000	460000	_	31000	350000	_	_
47000	18000	140000	83000	85000	_	4500	_	_	_	29000	79000	49000	20000	170000	_	20000	_	_	_
42000	34000	230000	2100	42000	_	59000	_	_	_	_	66000	84000	_	390000	_	25000	_	_	_
_	24000	130000	57000	_	_	_	_	_	_	_	190000	64000	_	340000	_	48000	_	_	_
_	9700	180000	31000	_	_	_	_	_	_	_	120000	190000	_	170000	_	_	_	_	_
_	_	42000	_	_	_	_	_	_	_	_	_	_	_	320000	_	_	_	_	_
_	_	_	_	_	_	_	_	_	_	_	_	_	_	100000	_	_	_	_	_
_	_	_	_	_	_	_	_	_	_	_	_	_	_	290000	_	_	_	_	_
