# Supplementary material for: Evolution of protection after maternal immunization for respiratory syncytial virus in cotton rats
Source: PLoS Pathog. 2021 Dec 23;17(12):e1009856. doi: 10.1371/journal.ppat.1009856 (PMC8741018; doi:10.1371/journal.ppat.1009856)
Supplement: S8 Data — (XLSX) [file ppat.1009856.s015.xlsx]

## Sheet: Fig S2A
day	UC-3F 25			UC-3F 75			UC-3F 100			UC-3 F 150
28	387188	286436	131352	272960	214238	135434	254914	171525	117625	310730	181712	125622
56	553311	383873	289459	422153	338831	267459	443412	389011	224825	453329	351205	304327
70	524490	392053	296126	394165	333964	274462	454187	362852	258981	470770	304464	246653
84	1.19782e+06	1.51953e+06	837200	581259	1.17401e+06	806728	1040066	1.38451e+06	1.15146e+06	944906	1.10185e+06	915548
141	2.44607e+06	1.51195e+06	955661	2550824	1.66882e+06	1.09814e+06	1.52876e+06	2.08466e+06	1.20566e+06	2.94419e+06	2.1368e+06	1.62346e+06
184	1.0687e+06	596953	688102	880378	576200	380343	841566	707435	536224	1.01059e+06	704278	658008
231	2.98439e+06	1.77333e+06	1.3226e+06	3.23805e+06	1.50369e+06	1.19207e+06	2.20995e+06	2.2385e+06	988817	2.83476e+06	2.09622e+06	1.69999e+06
277	2.83476e+06	1.13509e+06	1.23772e+06	2.44845e+06	1.49027e+06	819705	2.09377e+06	1760298	878900	3.52976e+06	2.07336e+06	1.47435e+06
318	1.27714e+06	1.36624e+06	1073400	2.09039e+06	1.27304e+06	765326	1.53903e+06	1.34014e+06	1.01214e+06	1.89658e+06	1.50072e+06	1.06883e+06
					UC-3F target

## Sheet: Fig S2B
Day	UC-3F 25			UC-3F 75			UC-3F 100			UC-3F 150
28	104113	339546	131491	93741.9	234949	91394.8	72487.1	88671.3	109180	77096.4	92075	112628
56	193382	516310	214738	121159	458804	187253	193012	216514	299093	173981	213431	318339
70	171929	511536	201044	175716	435013	203025	176629	220577	305596	159664	188590	291207
84	884947	2654435	1.08252e+06	647017	1.96024e+06	812387	672641	737583	1.05042e+06	600437	630671	829970
141	791027	3.31716e+06	1126227	753728	2.22077e+06	1.02585e+06	738005	860668	1.78136e+06	932183	1.12022e+06	2.07273e+06
184	297771	801583	466835	265688	556416	440385	283858	474099	501166	435218	457151	852122
231	820660	1.47965e+06	1475664	662122	1.50565e+06	1.02264e+06	756780	919451	1.82214e+06	836635	1.1897e+06	2.73922e+06
277	697046	1.29804e+06	1.01097e+06	657936	1.13716e+06	998015	621273	788108	1.45455e+06	857835	1.17375e+06	2.34829e+06
318	516890	1.08173e+06	822170	569969	1.02706e+06	779174	572556	713137	1.46132e+06	652071	871136	1.44179e+06
					DS-Cav1 Target

## Sheet: Fig S2C
day	DS-Cav1 100			Post-F 100			RSV/RSV			RSV/mock
28	186810	89165.1	148106	190164	50669.9	91287.9	147282	149458	193754	197296	166470	253994
56	283944	104400	187314	294113	109691	197160	187988	103439	192750	352996	253917	449305
70	317705	131924	236614	361260	144970	294653	313875	239077	422166	369983	262383	511842
84	870049	332706	526826	828819	317793	644272	547573	363411	787097	275422	188555	446925
141	1.81939e+06	467622	1.05043e+06	762190	358372	927064	938100	603901	1.3346e+06	475234	331352	901415
184	653757	326206	499590	376439	302664	503915	441867	300853	463097	265267	262359	639280
231	990024	542646	1.27478e+06	862692	568112	927064	775439	881733	1.37626e+06	584910	411464	970055
277	1.02013e+06	576819	1.14251e+06	751018	801953	702873	587320	733349	1.00074e+06	642586	390932	837145
318	631369	635450	565652	631420	1.08383e+06	502938	558216	542892	600088	465341	356622	853106
					UC-3 F arget

## Sheet: Fig S2D
day	DS-Cav1 100			Post-F 100			RSV/RSV			RSV/mock
28	65860.1	109651	139734	60424.6	60120.2	84008.3	39751.5	75741.8	85332.7	71131.8	121227	205410
56	95520.9	150888	169810	89209.5	91878.8	149152	63520.7	82155.5	160554	155991	190962	304753
70	161540	173239	200784	148705	156118	255220	162971	188997	312035	162779	201285	356817
84	301416	312312	671057	228508	244821	366283	225968	279204	637835	120371	169936	265306
141	407497	559802	809733	304758	280409	550518	288959	375150	1.24217e+06	197047	247621	506070
184	255034	344256	532792	202207	201977	282893	123702	220734	424402	112199	200807	333200
231	398552	564358	908301	304403	303799	597313	286552	496790	940064	230027	316374	605436
277	377281	502018	1.01718e+06	259838	282437	496647	245624	465608	882246	218483	328763	658301
318	340199	484001	637728	233882	280928	426418	213674	423259	919496	201788	374719	648981
					DS Cav1 target
