# Supplementary material for: Evolution of protection after maternal immunization for respiratory syncytial virus in cotton rats
Source: PLoS Pathog. 2021 Dec 23;17(12):e1009856. doi: 10.1371/journal.ppat.1009856 (PMC8741018; doi:10.1371/journal.ppat.1009856)
Supplement: S9 Data — (XLSX) [file ppat.1009856.s016.xlsx]

## Sheet: Fig S 3 A
0	28	56	70	84	141	185	231	277	day
4.32	4.32193	4.32193	4.32193	6.80491	6.55305	8.09355	7.9321	8.41967
4.32	7.89791	8.5786	8.9697	10.717	10.8651	10.3019	10.5656	10.8333
4.32	7.23266	8.6196	8.63165	10.7086	4.32193	10.7857
4.32	8.55129			11.1021	11.0855	10.7857	11.0404	10.7381
4.32	5.49633	5.00585	5.52042	6.41041	6.03804	7.73495	7.4127	8.34979
4.32	4.32697	4.59872	5.32769	8.71661	6.73295	7.96976	7.27268	8.51179
4.32	4.32193	5.6372	5.31288	8.42991	6.37591	8.00977	6.92908	8.4358
4.32	4.32193	4.32193	4.32193	9.0263	9.21505	8.79227	9.8097	10.5232
4.32	6.22901	4.32193	6.37382	9.89404	8.18364	8.38595	8.49749	9.70927
4.32	4.32193	5.89821	6.32876	9.76623	8.33262	8.57141	9.49009	10.1292

## Sheet: Fig S 3 B
0	28	56	70	84	141	185	231	277	day
4.32	4.61176	4.32193	4.32193	7.07328	4.96671	7.65471	5.20828	8.25177
4.32	10.5226	10.8301	10.821	10.9469	10.8034	10.7022	11.0464	10.922
4.32	4.32193	6.13114	6.7811	10.2468	8.23256	9.04284	10.3078	10.5054
4.32	4.32193	4.65249	4.32193	7.74403	7.44369	7.92362	7.28993	8.22776
4.32	4.32193	4.32193	4.96625	7.69599	6.96486	7.77452	8.14517	8.59264
4.32	4.32193	5.42291	4.76235	8.68461	6.99435
4.32	6.51507	6.45483	6.35562	10.3243	8.65478	7.98351	9.01826	10.4781
4.32	7.59522	7.46336	8.31624	10.6262	10.6743	10.0291	10.4743	10.4104
4.32	7.24622	8.48111	8.40582	11.102	10.863	10.0937	10.6732	10.659
4.32	4.61235		5.17347	10.6806	5.37816	7.91498	6.47395	7.22342

## Sheet: Fig S3 C
0	28	56	70	84	141	185	231	277	day
4.32	6.07489	6.96486	6.37295	8.87676	8.00287	8.77683	9.07492	10.2319
4.32	4.32193	4.32193	4.96023	7.98601	7.67723	6.55275	8.54179	8.46058
4.32	5.34199	5.53107	5.88093	9.8456	8.00028	6.66035	7.51325	7.36238
4.32	4.07296	4.90111	5.45154	10.3792	8.69436	10.2982	9.4558	10.4265
4.32	4.83946	4.32193	4.44427	7.63045	7.17163	6.14775	8.1576	8.47581
4.32	5.64212	6.95361	5.98185	10.2186	10.4031	10.1063	9.94666	10.5098
4.32	6.1334	7.78326	7.67037	10.7702	9.49207	9.23886	10.4662	10.4283
4.32	4.32193	4.32193	4.32193	8.30998	7.84436	6.86567	7.76062	10.2925
4.32	6.99232	5.89845	4.44427	8.89442	8.31139	7.57901	9.17702	8.36549
4.32	6.46336	8.38262	7.94843	6.25607	9.11728	10.4198	10.487	8.50756
