# Supplementary material for: Evolution of protection after maternal immunization for respiratory syncytial virus in cotton rats
Source: PLoS Pathog. 2021 Dec 23;17(12):e1009856. doi: 10.1371/journal.ppat.1009856 (PMC8741018; doi:10.1371/journal.ppat.1009856)
Supplement: S10 Data — (XLSX) [file ppat.1009856.s017.xlsx]

## Sheet: Fig S4A
	UC-3 F 25 ug #1	UC-3 F 75 μg #1	UC-3 F 100 ug #1	UC-3 F 150 ug #1	DS Cav1 F 100 ug #1	Post F 100 ug #1	RSV/RSV #1	RSV/mock #1		UC-3 F 25 μg #2	UC-3 F 75 ug #2	UC-3 F 100 ug #2	UC-3 F 150 ug #2	DS Cav1 F 100 ug #2	Post F 100 ug #2	RSV/RSV #2	RSV/mock #2
	287690	313315	294685	332332	196474	135883	226869	95274.4		198681	48759.1	197457	175556	69663.3	55519	42495.3	62707.5
	192509	362352	374127	232546	204149	173037	64306.6	79996.5		97570.6	160434	62030.6	141465	68892.6	49936.3	106702	69086.6
		286801		387154	140358	317226	246850	108255		198132	124902	212588	90493.5	50661.4	115758	54148.9	24993.8
		576361		353197	297807	347140	168043	35603		120379	83645.5	132994	135709	163819		39632.3	70512
		287778		337633	296100	223460	221840	117494		88370.6	106916	117312	151347	235558		72472.3
		303330		340071		179600	245102	67081.8		111645	262816	116811	117302	110148		85032.2
						295448				195503	184540	93896.1	148594	55322.4		54529.8
										112886	180067	62292	133627

## Sheet: Fig S4B
UC-3 F 25 ug #1	UC-3 F 75 μg #1	UC-3 F 100 ug #1	UC-3 F 150 ug #1	DS Cav1 F 100 ug #1	Post F 100 ug #1	RSV/RSV #1	RSV/mock #1		UC-3 F 25 ug #2	UC-3 F 75 μg	UC-3 F 100 ug #2	UC-3 F 150 ug #2	DS Cav1 F 100 ug #2	Post F 100 ug #2	RSV/RSV #2	RSV/mock #2
243428	171819	168316	205784	121304	59234.6	109290	67212.7		90402.1	31668.6	71083.4	90975.4	29067.4	34453.2	23316.3	34516.3
149497	187597	198813	136874	119959	106146	40490.4	68688.7		65945.4	63069.7	52830.5	57506.7	42503.9	28006.5	47802.3	29634.8
	139149		267144	48965.4	159214	173423	67728.7		90334.1	62778.3	96865.2	49688.5	37204.5	52608.2	39879.4	19180.2
	242786		132256	155503	169626	102397	27424.4		57632.9	65584.2	76385.7	92208.4	85919.2		23213.2	44156.4
	144759		176521	147316	101305	135505	74669.7		55788.3	62512.9	64003.9	91842.3	118222		43233.3
	138205		143217		145649	138291	37806.5		70859.6	138202	57121.9	48020.3	48660.6		51325.5
					191150				85351.5	76066.3	50852.9	86048.3	30462.4		36552.7
									61556.5	70177.1	51002.5	71356.9
												63529.7
